# Supplementary material for: Genus Smenospongia: Untapped Treasure of Biometabolites—Biosynthesis, Synthesis, and Bioactivities
Source: Molecules. 2022 Sep 14;27(18):5969. doi: 10.3390/molecules27185969 (PMC9501515; doi:10.3390/molecules27185969)
Supplement: Supplementary file 1 [file molecules-27-05969-s001.zip]

Archive with 1 entries (1 files):
- molecules-1888270-supplementary.pdf
